# Supplementary material for: Dynamics of genome architecture and chromatin function during human B cell differentiation and neoplastic transformation
Source: Nat Commun. 2021 Jan 28;12:651. doi: 10.1038/s41467-020-20849-y (PMC7844026; doi:10.1038/s41467-020-20849-y)
Supplement: Supplementary file 4 — Supplementary Data 1 [file 41467_2020_20849_MOESM4_ESM.xlsx]

## Sheet: Table S1
Supplementary Data 1. In situ Hi-C experimental quality metrics.
Sample	Sequenced entries		Uniquely mapped		Mapped Interactions	FILTERING										Valid pairs
B cell subpopulation / B cell neoplasia	Read1	Read2	Read1	Read2		Self circle	Dangling-end	Close to RE	Over rep.	Duplicates	Error	R.breaks	Extra dangling	Too short	Too large	Reads	Percent of intersection
NBC (rep1)	275136893	275136893	238973462	233373525	200978594	71802	24743255	44663835	1939016	65090544	689507	1790533	17703926	4818545	4062	118758489	59.0901
NBC (rep2)	290747706	290747706	251016969	245558210	209678557	84725	21718789	37894874	2290981	58121343	523415	2124927	15872061	4385209	5522	136246660	64.9788
NBC (rep3)	311730793	311730793	270029538	259749816	221808619	104866	25513133	45288144	2192048	117611595	860412	2430286	19821461	5458924	4386	95891758	43.2318
NBC	877615392	877615392	760019969	738681551	632465770	261393	71975177	127846853	6306406	242042373	2073334	6578507	53389684	14662678	13970	350777527	55.4619
GCBC (rep1)	292945674	292945674	256039997	247446057	211887433	84246	16036755	41892724	2040959	82493115	431057	671113	17224308	4891946	4045	123937761	58.4923
GCBC (rep2)	278050643	278050643	243497321	226404994	193204061	74907	19343187	33591856	2113758	74949879	276794	1678891	16975867	4039663	5461	109316427	56.5808
GCBC (rep3)	276647300	276647300	241208574	217477480	186033233	68706	19851335	32208732	2097581	64598273	322093	1875335	16065263	3743083	5411	110222741	59.249
GCBC	847643617	847643617	740745892	691328531	591124727	227859	55231277	107693312	6132359	223201459	1029944	4749354	50211950	12674692	14917	343353657	58.0848
MBC (rep1)	309291856	309291856	267659517	258163514	222046368	91913	31018695	52632343	2260154	101016960	1147944	2546718	22023669	5812166	5140	104788126	47.192
MBC (rep2)	295660477	295660477	255880473	250016318	213894487	76137	20565415	39564332	2336931	35517332	562799	1843396	16435747	4456499	6067	160753368	75.1555
MBC (rep3)	300121716	300121716	259858740	251809838	216344804	95400	20214271	42847350	2198669	87249049	682577	1902002	15938787	4856444	4915	118559488	54.8012
MBC	905074049	905074049	783398730	759989670	652285659	263450	71798381	135044025	6666973	225202251	2393320	6678744	54380343	15125109	16122	383825399	58.8431
PC (rep1)	281020068	281020068	241636939	232447744	199010722	61806	22925433	43630984	2119599	114992534	990953	966505	17632821	4728480	5330	77274162	38.8291
PC (rep2)	290762661	290762661	253273109	241461097	207025863	73919	16607490	36335508	2114135	90624745	529728	1224284	15668711	4216801	5642	111312188	53.7673
PC (rep3)	287145402	287145402	251288847	239017227	205749632	107453	17784149	34253269	2051229	94525207	977990	292281	21859679	4854349	3035	102024282	49.5866
PC	858928131	858928131	746198895	712926068	611786217	243178	57317072	114219761	6078667	300859657	2498671	2658233	55133929	13799630	14007	290599729	47.5002
uCLL1	269480531	269480531	244425392	230876541	199534199	58116	16332057	38948038	2166765	50707218	495739	965815	20838923	4615895	3475	140034119	70.1805
uCLL2	213574350	213574350	184564968	175170081	149572584	42985	11353737	26850437	1753048	64130719	471792	370173	14315784	3117113	3088	82139685	54.9163
mCLL1	257866192	257866192	233627290	220796484	191227697	50238	17556642	35065255	2263558	36481722	538347	1053652	19008044	4063649	5389	142531393	74.5349
mCLL2	312038119	312038119	274834835	267726968	228559899	62420	14190225	39059805	2827939	85881264	368557	565556	19062030	4554431	4457	139276566	60.9366
mCLL3	247275310	247275310	220150171	202417268	174702640	91365	12925808	34438397	1868349	91821176	662771	272862	21733743	4645956	2877	82892746	47.4479
mCLL4	303890427	303890427	268116573	260473860	221958771	60421	14426874	38704533	2843490	90702014	447958	483152	19736850	4536246	3689	128695501	57.9817
mCLL5	318138428	318138428	280050162	274340304	233978267	66357	17277480	40664664	2793830	89807036	655369	790762	20717451	4719967	5045	138351660	59.1301
cMCL1	246342237	246342237	219343291	204974310	177833804	71574	17605683	38203861	2165302	80758584	525880	808507	18223267	4196410	4719	90821913	51.0712
cMCL2	211921058	211921058	181396571	174329249	149124272	56055	14704966	30838368	2202936	40260662	486790	488320	13714040	3208102	3124	97651988	65.4836
nnMCL1	215238134	215238134	171557746	164309122	140820157	49672	15913650	33503431	1447467	47500190	521733	611168	14604087	3505877	3350	81932326	58.1822
nnMCL2	227155429	227155429	193846395	186602287	157026571	72188	12762445	30403780	1646308	57246871	447442	618822	13994020	3442938	2547	93571457	59.5896
nnMCL3	241408692	241408692	205387567	198629405	169863325	91339	19056981	55002735	1663453	42207458	994409	730421	18285425	5660806	4883	109014551	64.1778
