# Supplementary material for: Dynamics of genome architecture and chromatin function during human B cell differentiation and neoplastic transformation
Source: Nat Commun. 2021 Jan 28;12:651. doi: 10.1038/s41467-020-20849-y (PMC7844026; doi:10.1038/s41467-020-20849-y)
Supplement: Supplementary file 5 — Supplementary Data 2 [file 41467_2020_20849_MOESM5_ESM.txt]

#Supplementary Data 2. GCBC specific 3D active compartments on a three-column bed file format (chromosome, start position and end position).
chr3	55500000	55600000
chr3	62700000	62800000
chr3	62800000	62900000
chr3	69800000	69900000
chr3	189500000	189600000
chr5	137000000	137100000
chr5	137100000	137200000
chr7	40700000	40800000
chr7	40800000	40900000
chr7	40900000	41000000
chr11	104000000	104100000
chr12	69900000	70000000
chr18	26900000	27000000
chr21	29600000	29700000
chr2	169100000	169200000
chr2	170100000	170200000
chr3	155000000	155100000
chr3	155100000	155200000
chr3	155200000	155300000
chr12	66500000	66600000
chr13	66600000	66700000
chr1	68300000	68400000
chr1	74900000	75000000
chr1	75000000	75100000
chr1	75100000	75200000
chr1	75200000	75300000
chr1	75300000	75400000
chr1	75800000	75900000
chr1	77100000	77200000
chr1	77400000	77500000
chr1	88100000	88200000
chr1	88200000	88300000
chr1	90700000	90800000
chr1	91200000	91300000
chr1	91300000	91400000
chr1	92100000	92200000
chr1	119200000	119300000
chr1	171100000	171200000
chr1	176300000	176400000
chr1	176400000	176500000
chr1	176800000	176900000
chr1	176900000	177000000
chr1	177000000	177100000
chr1	177100000	177200000
chr1	177200000	177300000
chr1	186100000	186200000
chr1	186200000	186300000
chr1	197300000	197400000
chr1	214500000	214600000
chr1	216500000	216600000
chr1	218200000	218300000
chr1	218400000	218500000
chr1	219300000	219400000
chr1	219400000	219500000
chr1	219800000	219900000
chr2	3900000	4000000
chr2	6000000	6100000
chr2	6100000	6200000
chr2	13100000	13200000
chr2	13200000	13300000
chr2	21300000	21400000
chr2	36100000	36200000
chr2	50400000	50500000
chr2	56200000	56300000
chr2	66600000	66700000
chr2	104200000	104300000
chr2	126000000	126100000
chr2	126100000	126200000
chr2	126200000	126300000
chr2	133200000	133300000
chr2	133300000	133400000
chr2	136900000	137000000
chr2	137000000	137100000
chr2	138000000	138100000
chr2	142000000	142100000
chr2	153400000	153500000
chr2	153500000	153600000
chr2	155100000	155200000
chr2	161700000	161800000
chr2	161800000	161900000
chr2	166400000	166500000
chr2	166800000	166900000
chr2	167300000	167400000
chr2	167500000	167600000
chr2	167600000	167700000
chr2	183500000	183600000
chr2	183600000	183700000
chr2	183700000	183800000
chr2	183800000	183900000
chr2	183900000	184000000
chr2	184000000	184100000
chr2	184200000	184300000
chr2	184300000	184400000
chr2	184400000	184500000
chr2	184500000	184600000
chr2	184800000	184900000
chr2	186800000	186900000
chr2	210700000	210800000
chr2	212400000	212500000
chr2	212500000	212600000
chr2	213500000	213600000
chr2	214000000	214100000
chr2	220200000	220300000
chr2	220400000	220500000
chr2	220500000	220600000
chr2	221700000	221800000
chr2	221800000	221900000
chr2	223300000	223400000
chr2	229100000	229200000
chr3	22500000	22600000
chr3	24700000	24800000
chr3	24800000	24900000
chr3	68000000	68100000
chr3	87000000	87100000
chr3	116100000	116200000
chr3	116800000	116900000
chr3	116900000	117000000
chr3	117000000	117100000
chr3	117100000	117200000
chr3	117200000	117300000
chr3	118700000	118800000
chr3	153700000	153800000
chr3	154400000	154500000
chr3	154500000	154600000
chr3	154600000	154700000
chr3	159100000	159200000
chr3	159300000	159400000
chr3	168300000	168400000
chr3	168500000	168600000
chr3	168600000	168700000
chr4	12200000	12300000
chr4	12400000	12500000
chr4	12500000	12600000
chr4	18700000	18800000
chr4	18800000	18900000
chr4	19100000	19200000
chr4	19200000	19300000
chr4	19300000	19400000
chr4	19500000	19600000
chr4	19800000	19900000
chr4	19900000	20000000
chr4	20000000	20100000
chr4	20100000	20200000
chr4	20900000	21000000
chr4	21000000	21100000
chr4	21100000	21200000
chr4	21200000	21300000
chr4	21300000	21400000
chr4	21400000	21500000
chr4	21800000	21900000
chr4	21900000	22000000
chr4	22000000	22100000
chr4	22100000	22200000
chr4	23100000	23200000
chr4	23200000	23300000
chr4	23300000	23400000
chr4	23400000	23500000
chr4	23600000	23700000
chr4	23700000	23800000
chr4	27500000	27600000
chr4	27600000	27700000
chr4	27700000	27800000
chr4	27800000	27900000
chr4	27900000	28000000
chr4	28000000	28100000
chr4	28200000	28300000
chr4	28300000	28400000
chr4	28400000	28500000
chr4	28500000	28600000
chr4	28600000	28700000
chr4	28700000	28800000
chr4	28800000	28900000
chr4	28900000	29000000
chr4	29000000	29100000
chr4	29100000	29200000
chr4	29200000	29300000
chr4	29300000	29400000
chr4	29400000	29500000
chr4	29500000	29600000
chr4	29600000	29700000
chr4	29700000	29800000
chr4	29800000	29900000
chr4	29900000	30000000
chr4	30000000	30100000
chr4	30100000	30200000
chr4	30200000	30300000
chr4	30300000	30400000
chr4	30400000	30500000
chr4	30500000	30600000
chr4	30600000	30700000
chr4	30700000	30800000
chr4	30800000	30900000
chr4	30900000	31000000
chr4	31000000	31100000
chr4	31100000	31200000
chr4	31200000	31300000
chr4	31300000	31400000
chr4	31400000	31500000
chr4	31500000	31600000
chr4	31600000	31700000
chr4	31700000	31800000
chr4	31800000	31900000
chr4	31900000	32000000
chr4	32000000	32100000
chr4	32100000	32200000
chr4	32200000	32300000
chr4	32300000	32400000
chr4	32400000	32500000
chr4	32600000	32700000
chr4	32700000	32800000
chr4	32800000	32900000
chr4	33000000	33100000
chr4	33100000	33200000
chr4	33200000	33300000
chr4	33300000	33400000
chr4	33400000	33500000
chr4	33500000	33600000
chr4	33600000	33700000
chr4	33700000	33800000
chr4	33800000	33900000
chr4	33900000	34000000
chr4	34000000	34100000
chr4	34200000	34300000
chr4	34300000	34400000
chr4	34400000	34500000
chr4	34900000	35000000
chr4	35000000	35100000
chr4	35100000	35200000
chr4	35200000	35300000
chr4	35300000	35400000
chr4	35400000	35500000
chr4	35500000	35600000
chr4	35600000	35700000
chr4	35700000	35800000
chr4	44200000	44300000
chr4	44300000	44400000
chr4	44900000	45000000
chr4	45000000	45100000
chr4	45400000	45500000
chr4	45900000	46000000
chr4	46100000	46200000
chr4	46200000	46300000
chr4	46300000	46400000
chr4	46400000	46500000
chr4	46500000	46600000
chr4	46600000	46700000
chr4	46700000	46800000
chr4	57500000	57600000
chr4	57600000	57700000
chr4	69400000	69500000
chr4	69500000	69600000
chr4	103600000	103700000
chr4	103700000	103800000
chr4	106800000	106900000
chr4	111000000	111100000
chr4	111200000	111300000
chr4	111400000	111500000
chr4	115100000	115200000
chr4	115200000	115300000
chr4	129500000	129600000
chr4	149700000	149800000
chr4	158000000	158100000
chr4	166200000	166300000
chr4	166300000	166400000
chr4	166400000	166500000
chr4	166500000	166600000
chr4	166600000	166700000
chr4	166700000	166800000
chr4	166800000	166900000
chr4	166900000	167000000
chr4	167000000	167100000
chr4	167100000	167200000
chr4	167200000	167300000
chr4	168000000	168100000
chr4	170400000	170500000
chr4	170500000	170600000
chr4	170600000	170700000
chr4	170700000	170800000
chr4	170800000	170900000
chr4	170900000	171000000
chr4	171000000	171100000
chr4	171100000	171200000
chr4	172300000	172400000
chr4	172400000	172500000
chr4	172500000	172600000
chr4	182100000	182200000
chr5	3500000	3600000
chr5	4800000	4900000
chr5	7000000	7100000
chr5	7200000	7300000
chr5	8600000	8700000
chr5	8700000	8800000
chr5	8800000	8900000
chr5	8900000	9000000
chr5	9000000	9100000
chr5	11700000	11800000
chr5	11800000	11900000
chr5	11900000	12000000
chr5	12000000	12100000
chr5	13600000	13700000
chr5	13700000	13800000
chr5	15200000	15300000
chr5	15400000	15500000
chr5	15500000	15600000
chr5	15600000	15700000
chr5	15700000	15800000
chr5	15800000	15900000
chr5	16000000	16100000
chr5	19000000	19100000
chr5	19500000	19600000
chr5	20300000	20400000
chr5	20600000	20700000
chr5	21900000	22000000
chr5	22100000	22200000
chr5	32900000	33000000
chr5	35500000	35600000
chr5	41100000	41200000
chr5	43900000	44000000
chr5	44300000	44400000
chr5	51000000	51100000
chr5	99500000	99600000
chr5	100000000	100100000
chr5	100100000	100200000
chr5	100200000	100300000
chr5	114000000	114100000
chr5	114100000	114200000
chr5	114200000	114300000
chr5	118300000	118400000
chr5	118400000	118500000
chr5	129300000	129400000
chr5	129500000	129600000
chr5	129600000	129700000
chr5	144500000	144600000
chr5	144600000	144700000
chr5	144700000	144800000
chr5	148000000	148100000
chr5	163100000	163200000
chr5	167700000	167800000
chr5	167800000	167900000
chr5	167900000	168000000
chr6	18900000	19000000
chr6	50000000	50100000
chr6	68900000	69000000
chr6	69300000	69400000
chr6	71900000	72000000
chr6	84300000	84400000
chr6	84700000	84800000
chr6	85900000	86000000
chr6	86700000	86800000
chr6	91100000	91200000
chr6	97800000	97900000
chr6	97900000	98000000
chr6	112400000	112500000
chr6	116800000	116900000
chr6	116900000	117000000
chr6	122900000	123000000
chr6	123000000	123100000
chr6	126400000	126500000
chr6	126800000	126900000
chr6	142000000	142100000
chr6	145400000	145500000
chr6	146100000	146200000
chr6	146700000	146800000
chr6	153100000	153200000
chr6	161400000	161500000
chr7	8600000	8700000
chr7	11500000	11600000
chr7	11600000	11700000
chr7	11700000	11800000
chr7	11800000	11900000
chr7	11900000	12000000
chr7	16200000	16300000
chr7	19200000	19300000
chr7	19300000	19400000
chr7	46300000	46400000
chr7	78500000	78600000
chr7	108700000	108800000
chr7	113200000	113300000
chr7	117500000	117600000
chr7	117600000	117700000
chr7	118300000	118400000
chr7	122400000	122500000
chr7	122500000	122600000
chr7	124000000	124100000
chr8	13300000	13400000
chr8	32500000	32600000
chr8	32600000	32700000
chr8	54900000	55000000
chr8	64400000	64500000
chr8	64800000	64900000
chr8	65100000	65200000
chr8	67900000	68000000
chr8	68000000	68100000
chr8	74500000	74600000
chr8	74600000	74700000
chr8	74700000	74800000
chr8	74900000	75000000
chr8	76700000	76800000
chr8	78300000	78400000
chr8	84700000	84800000
chr8	91300000	91400000
chr8	109800000	109900000
chr8	110000000	110100000
chr8	121700000	121800000
chr8	121800000	121900000
chr8	122000000	122100000
chr8	122100000	122200000
chr8	122200000	122300000
chr9	3000000	3100000
chr9	9900000	10000000
chr9	15700000	15800000
chr9	15800000	15900000
chr9	17200000	17300000
chr9	17300000	17400000
chr9	116900000	117000000
chr9	117000000	117100000
chr9	117200000	117300000
chr9	117300000	117400000
chr9	117400000	117500000
chr9	119600000	119700000
chr10	23800000	23900000
chr10	23900000	24000000
chr10	34200000	34300000
chr10	34300000	34400000
chr10	35800000	35900000
chr10	59500000	59600000
chr10	84800000	84900000
chr10	111900000	112000000
chr11	22200000	22300000
chr11	82500000	82600000
chr11	92800000	92900000
chr11	104400000	104500000
chr12	15300000	15400000
chr12	21300000	21400000
chr12	21700000	21800000
chr12	22200000	22300000
chr12	22800000	22900000
chr12	23100000	23200000
chr12	23300000	23400000
chr12	23400000	23500000
chr12	40400000	40500000
chr12	44700000	44800000
chr12	63900000	64000000
chr12	70700000	70800000
chr12	70800000	70900000
chr12	75700000	75800000
chr12	77900000	78000000
chr12	78000000	78100000
chr12	79400000	79500000
chr12	80500000	80600000
chr12	91100000	91200000
chr12	91200000	91300000
chr12	99400000	99500000
chr12	99500000	99600000
chr12	99600000	99700000
chr13	34200000	34300000
chr13	35800000	35900000
chr13	70900000	71000000
chr13	71000000	71100000
chr13	71800000	71900000
chr13	91700000	91800000
chr13	103400000	103500000
chr13	103500000	103600000
chr13	103600000	103700000
chr13	103700000	103800000
chr13	103800000	103900000
chr13	104300000	104400000
chr13	104500000	104600000
chr13	104600000	104700000
chr13	104700000	104800000
chr13	105200000	105300000
chr13	105800000	105900000
chr13	105900000	106000000
chr13	107200000	107300000
chr14	33700000	33800000
chr14	36800000	36900000
chr14	38700000	38800000
chr14	48900000	49000000
chr14	49100000	49200000
chr14	49200000	49300000
chr14	53700000	53800000
chr14	53800000	53900000
chr14	54000000	54100000
chr14	57800000	57900000
chr15	25700000	25800000
chr15	25900000	26000000
chr15	33400000	33500000
chr15	35400000	35500000
chr15	39200000	39300000
chr15	47800000	47900000
chr15	61300000	61400000
chr15	94500000	94600000
chr15	98000000	98100000
chr15	98100000	98200000
chr15	100100000	100200000
chr16	48000000	48100000
chr16	48800000	48900000
chr16	48900000	49000000
chr16	49000000	49100000
chr16	49100000	49200000
chr16	55200000	55300000
chr16	55300000	55400000
chr16	55400000	55500000
chr16	55700000	55800000
chr16	77000000	77100000
chr17	12800000	12900000
chr17	66200000	66300000
chr17	66500000	66600000
chr17	66600000	66700000
chr17	66700000	66800000
chr17	66800000	66900000
chr17	66900000	67000000
chr18	34100000	34200000
chr18	53700000	53800000
chr18	60600000	60700000
chr18	61200000	61300000
chr18	68900000	69000000
chr18	72500000	72600000
chr19	29000000	29100000
chr19	29100000	29200000
chr20	13400000	13500000
chr21	23800000	23900000
chr21	24000000	24100000
chr21	24700000	24800000
chr21	26700000	26800000
chr21	26800000	26900000
chr21	28000000	28100000
chr21	28200000	28300000
chr21	28300000	28400000
chr21	29900000	30000000
chr22	19600000	19700000
chr22	49400000	49500000
chr22	49500000	49600000
chr4	111800000	111900000
chr6	122700000	122800000
chr8	48600000	48700000
chr15	60700000	60800000
chr1	92800000	92900000
chr1	92900000	93000000
chr1	93000000	93100000
chr1	93100000	93200000
chr1	93200000	93300000
chr1	93700000	93800000
chr1	108900000	109000000
chr1	167200000	167300000
chr1	167300000	167400000
chr1	167400000	167500000
chr1	167500000	167600000
chr1	167700000	167800000
chr1	173300000	173400000
chr1	173400000	173500000
chr1	173700000	173800000
chr1	173800000	173900000
chr1	173900000	174000000
chr1	174000000	174100000
chr1	174100000	174200000
chr1	174200000	174300000
chr1	174300000	174400000
chr1	174400000	174500000
chr1	174500000	174600000
chr1	174600000	174700000
chr1	174700000	174800000
chr1	174800000	174900000
chr1	175000000	175100000
chr1	175200000	175300000
chr1	179900000	180000000
chr1	182600000	182700000
chr1	198900000	199000000
chr1	200300000	200400000
chr1	200400000	200500000
chr1	201000000	201100000
chr1	201100000	201200000
chr2	6800000	6900000
chr2	12300000	12400000
chr2	20700000	20800000
chr2	23300000	23400000
chr2	23400000	23500000
chr2	23500000	23600000
chr2	23600000	23700000
chr2	30700000	30800000
chr2	30800000	30900000
chr2	30900000	31000000
chr2	33100000	33200000
chr2	38200000	38300000
chr2	112900000	113000000
chr2	135300000	135400000
chr2	136400000	136500000
chr2	144000000	144100000
chr2	144700000	144800000
chr2	145100000	145200000
chr2	145200000	145300000
chr2	145300000	145400000
chr2	145400000	145500000
chr2	145500000	145600000
chr2	145600000	145700000
chr2	145700000	145800000
chr2	145800000	145900000
chr2	152500000	152600000
chr2	168000000	168100000
chr2	168100000	168200000
chr2	168200000	168300000
chr2	168900000	169000000
chr2	173100000	173200000
chr2	178800000	178900000
chr2	178900000	179000000
chr2	189800000	189900000
chr2	191200000	191300000
chr2	203400000	203500000
chr2	221500000	221600000
chr3	12300000	12400000
chr3	17500000	17600000
chr3	23100000	23200000
chr3	58700000	58800000
chr3	58800000	58900000
chr3	58900000	59000000
chr3	59000000	59100000
chr3	59200000	59300000
chr3	66500000	66600000
chr3	113300000	113400000
chr3	120100000	120200000
chr3	132300000	132400000
chr3	138300000	138400000
chr3	151400000	151500000
chr3	161000000	161100000
chr3	187400000	187500000
chr3	187500000	187600000
chr3	189000000	189100000
chr3	189100000	189200000
chr3	189200000	189300000
chr3	189300000	189400000
chr4	200000	300000
chr4	3600000	3700000
chr4	3800000	3900000
chr4	4100000	4200000
chr4	7900000	8000000
chr4	24400000	24500000
chr4	24800000	24900000
chr4	25000000	25100000
chr4	41000000	41100000
chr4	41100000	41200000
chr4	52000000	52100000
chr4	53000000	53100000
chr4	53200000	53300000
chr4	56100000	56200000
chr4	56200000	56300000
chr4	73700000	73800000
chr4	77300000	77400000
chr4	80300000	80400000
chr4	80600000	80700000
chr4	80700000	80800000
chr4	80900000	81000000
chr4	81100000	81200000
chr4	86200000	86300000
chr4	86400000	86500000
chr4	106100000	106200000
chr4	108400000	108500000
chr4	109300000	109400000
chr4	109900000	110000000
chr4	113300000	113400000
chr4	138100000	138200000
chr4	148000000	148100000
chr4	153800000	153900000
chr5	900000	1000000
chr5	8000000	8100000
chr5	17100000	17200000
chr5	31400000	31500000
chr5	31900000	32000000
chr5	58900000	59000000
chr5	59200000	59300000
chr5	68500000	68600000
chr5	68600000	68700000
chr5	68700000	68800000
chr5	76800000	76900000
chr5	77100000	77200000
chr5	77200000	77300000
chr5	77300000	77400000
chr5	80500000	80600000
chr5	115700000	115800000
chr5	115900000	116000000
chr5	116100000	116200000
chr5	123700000	123800000
chr5	123800000	123900000
chr5	123900000	124000000
chr5	124200000	124300000
chr5	124300000	124400000
chr5	125200000	125300000
chr5	125400000	125500000
chr5	143800000	143900000
chr5	175400000	175500000
chr5	178300000	178400000
chr6	12300000	12400000
chr6	12500000	12600000
chr6	20900000	21000000
chr6	21000000	21100000
chr6	46200000	46300000
chr6	46600000	46700000
chr6	57300000	57400000
chr6	70700000	70800000
chr6	70800000	70900000
chr6	72800000	72900000
chr6	72900000	73000000
chr6	73000000	73100000
chr6	73100000	73200000
chr6	78900000	79000000
chr6	80000000	80100000
chr6	80100000	80200000
chr6	88300000	88400000
chr6	88400000	88500000
chr6	90600000	90700000
chr6	97200000	97300000
chr6	98900000	99000000
chr6	111100000	111200000
chr6	116100000	116200000
chr6	118500000	118600000
chr6	119000000	119100000
chr6	130100000	130200000
chr6	131700000	131800000
chr6	131800000	131900000
chr6	132600000	132700000
chr6	134500000	134600000
chr6	134600000	134700000
chr6	135300000	135400000
chr6	144500000	144600000
chr6	145700000	145800000
chr6	147200000	147300000
chr6	154900000	155000000
chr6	155000000	155100000
chr6	159200000	159300000
chr6	159300000	159400000
chr6	159400000	159500000
chr6	159500000	159600000
chr6	161000000	161100000
chr7	200000	300000
chr7	17000000	17100000
chr7	17100000	17200000
chr7	17300000	17400000
chr7	17400000	17500000
chr7	22100000	22200000
chr7	22200000	22300000
chr7	24300000	24400000
chr7	26500000	26600000
chr7	26900000	27000000
chr7	28400000	28500000
chr7	28500000	28600000
chr7	28600000	28700000
chr7	29200000	29300000
chr7	29300000	29400000
chr7	29400000	29500000
chr7	36000000	36100000
chr7	37000000	37100000
chr7	70300000	70400000
chr7	70400000	70500000
chr7	86900000	87000000
chr7	92300000	92400000
chr7	102900000	103000000
chr7	115000000	115100000
chr7	116700000	116800000
chr7	123700000	123800000
chr7	132800000	132900000
chr7	132900000	133000000
chr7	143100000	143200000
chr8	9400000	9500000
chr8	43300000	43400000
chr8	59300000	59400000
chr8	60100000	60200000
chr8	61500000	61600000
chr8	61800000	61900000
chr8	73500000	73600000
chr8	129300000	129400000
chr8	139700000	139800000
chr8	140000000	140100000
chr9	4700000	4800000
chr9	6500000	6600000
chr9	33500000	33600000
chr10	22800000	22900000
chr10	22900000	23000000
chr10	26900000	27000000
chr10	35000000	35100000
chr10	35400000	35500000
chr10	50200000	50300000
chr10	63700000	63800000
chr10	75300000	75400000
chr10	80500000	80600000
chr10	86300000	86400000
chr10	86800000	86900000
chr10	87500000	87600000
chr10	87600000	87700000
chr10	94500000	94600000
chr10	120000000	120100000
chr10	120100000	120200000
chr11	32800000	32900000
chr11	32900000	33000000
chr11	33100000	33200000
chr11	33200000	33300000
chr11	33300000	33400000
chr11	33900000	34000000
chr11	34300000	34400000
chr11	121600000	121700000
chr11	123500000	123600000
chr11	130300000	130400000
chr12	8500000	8600000
chr12	8600000	8700000
chr12	9300000	9400000
chr12	14100000	14200000
chr12	14900000	15000000
chr12	24300000	24400000
chr12	24400000	24500000
chr12	24500000	24600000
chr12	24800000	24900000
chr12	24900000	25000000
chr12	25100000	25200000
chr12	25300000	25400000
chr12	26300000	26400000
chr12	26400000	26500000
chr12	26500000	26600000
chr12	26600000	26700000
chr12	26900000	27000000
chr12	27000000	27100000
chr12	27100000	27200000
chr12	27200000	27300000
chr12	31300000	31400000
chr12	31400000	31500000
chr12	32000000	32100000
chr12	40200000	40300000
chr12	42300000	42400000
chr12	64400000	64500000
chr12	66600000	66700000
chr12	68000000	68100000
chr12	68900000	69000000
chr12	69200000	69300000
chr12	69300000	69400000
chr12	69500000	69600000
chr12	70200000	70300000
chr12	70300000	70400000
chr12	70400000	70500000
chr12	76500000	76600000
chr12	89700000	89800000
chr12	89800000	89900000
chr12	89900000	90000000
chr12	92900000	93000000
chr12	93100000	93200000
chr12	93400000	93500000
chr12	94700000	94800000
chr12	94800000	94900000
chr12	94900000	95000000
chr12	95000000	95100000
chr12	95100000	95200000
chr12	95200000	95300000
chr12	95300000	95400000
chr12	95400000	95500000
chr12	95500000	95600000
chr12	95700000	95800000
chr12	95800000	95900000
chr12	95900000	96000000
chr12	98500000	98600000
chr12	98600000	98700000
chr13	26400000	26500000
chr13	26500000	26600000
chr13	26700000	26800000
chr13	26800000	26900000
chr13	28800000	28900000
chr13	31800000	31900000
chr13	32000000	32100000
chr13	32100000	32200000
chr13	32800000	32900000
chr13	33000000	33100000
chr13	33900000	34000000
chr13	42600000	42700000
chr13	42700000	42800000
chr13	42800000	42900000
chr13	44600000	44700000
chr13	59800000	59900000
chr13	75200000	75300000
chr13	91400000	91500000
chr13	98200000	98300000
chr13	103100000	103200000
chr13	106400000	106500000
chr13	108300000	108400000
chr13	110100000	110200000
chr13	111400000	111500000
chr14	21700000	21800000
chr14	21800000	21900000
chr14	35600000	35700000
chr14	50900000	51000000
chr14	51000000	51100000
chr14	51100000	51200000
chr14	54300000	54400000
chr14	61300000	61400000
chr14	62000000	62100000
chr14	94400000	94500000
chr14	94500000	94600000
chr14	95000000	95100000
chr14	101300000	101400000
chr14	104300000	104400000
chr15	56600000	56700000
chr15	71800000	71900000
chr15	71900000	72000000
chr15	79100000	79200000
chr16	10400000	10500000
chr16	19400000	19500000
chr16	23200000	23300000
chr16	24800000	24900000
chr16	58400000	58500000
chr17	67800000	67900000
chr18	5100000	5200000
chr18	5900000	6000000
chr18	6000000	6100000
chr18	35800000	35900000
chr18	36400000	36500000
chr18	36500000	36600000
chr18	36900000	37000000
chr18	45200000	45300000
chr18	45300000	45400000
chr18	45400000	45500000
chr18	47200000	47300000
chr18	54400000	54500000
chr18	57100000	57200000
chr18	57400000	57500000
chr18	61900000	62000000
chr18	62000000	62100000
chr18	63800000	63900000
chr20	40900000	41000000
chr21	14500000	14600000
chr21	14600000	14700000
chr21	14800000	14900000
chr21	15000000	15100000
chr21	15700000	15800000
chr21	17800000	17900000
chr21	25400000	25500000
chr21	25500000	25600000
chr21	25700000	25800000
chr21	28900000	29000000
chr21	29000000	29100000
chr21	29100000	29200000
chr21	29200000	29300000
chr21	29300000	29400000
chr22	50100000	50200000
