# Supplementary material for: Dynamics of genome architecture and chromatin function during human B cell differentiation and neoplastic transformation
Source: Nat Commun. 2021 Jan 28;12:651. doi: 10.1038/s41467-020-20849-y (PMC7844026; doi:10.1038/s41467-020-20849-y)
Supplement: Supplementary file 6 — Supplementary Data 3 [file 41467_2020_20849_MOESM6_ESM.xlsx]

## Sheet: Table S3
Supplementary Data 3. List of the identified enriched binding motifs expressed in GCBC. P values were calculated using the Wilcoxon rank-sum test (one-sided).
rank	motif_DB	motif_ID	motif_alt_ID	consensus	p.value	adj_p.value	E.value	tests	FASTA_max	pos	neg	U	pleft	pright	pboth	adj_pleft	adj_pright	adj_pboth
1	20181105_JASPAR2018_combined_matrices_23178_meme.txt	MA0052.1	MEF2A	CTATTTWTAG	3.98e-07	3.98e-07	0.000214	1	171	171	0	16510	1	3.98e-07	7.96e-07	1	3.98e-07	7.96e-07
2	20181105_JASPAR2018_combined_matrices_23178_meme.txt	MA0052.3	MEF2A	KCTAWAAATAGM	5.99e-06	5.99e-06	0.00322	1	171	171	0	17240	1	5.99e-06	1.2e-05	1	5.99e-06	1.2e-05
3	20181105_JASPAR2018_combined_matrices_23178_meme.txt	MA0773.1	MEF2D	DCTAWAAATAGM	6.44e-06	6.44e-06	0.00346	1	171	171	0	17260	1	6.44e-06	1.29e-05	1	6.44e-06	1.29e-05
4	20181105_JASPAR2018_combined_matrices_23178_meme.txt	MA0660.1	MEF2B	RCTAWAAATAGC	7.31e-06	7.31e-06	0.00393	1	171	171	0	17300	1	7.31e-06	1.46e-05	1	7.31e-06	1.46e-05
9	20181105_JASPAR2018_combined_matrices_23178_meme.txt	MA0052.2	MEF2A	DKCTAAAAATAGMHH	2.43e-05	2.43e-05	0.013	1	171	171	0	17650	1	2.43e-05	4.86e-05	1	2.43e-05	4.86e-05
14	20181105_JASPAR2018_combined_matrices_23178_meme.txt	MA0786.1	POU3F1	WTATGCWAATKW	4.25e-05	4.25e-05	0.0228	1	171	171	0	17820	1	4.25e-05	8.49e-05	1	4.25e-05	8.49e-05
15	20181105_JASPAR2018_combined_matrices_23178_meme.txt	MA0628.1	POU6F1	AYTAATTART	5.79e-05	5.79e-05	0.0311	1	171	171	0	17920	1	5.79e-05	0.000116	1	5.79e-05	0.000116
16	20181105_JASPAR2018_combined_matrices_23178_meme.txt	MA0785.1	POU2F1	AWTATGCWAATK	6.45e-05	6.45e-05	0.0347	1	171	171	0	17950	1	6.45e-05	0.000129	1	6.45e-05	0.000129
17	20181105_JASPAR2018_combined_matrices_23178_meme.txt	MA0497.1	MEF2C	DDDCYAAAAATAGMW	7.29e-05	7.29e-05	0.0391	1	171	171	0	17990	1	7.29e-05	0.000146	1	7.29e-05	0.000146
19	20181105_JASPAR2018_combined_matrices_23178_meme.txt	MA0662.1	MIXL1	NBYAATTAVN	9.45e-05	9.45e-05	0.0507	1	171	171	0	18070	1	9.45e-05	0.000189	1	9.45e-05	0.000189
20	20181105_JASPAR2018_combined_matrices_23178_meme.txt	MA0790.1	POU4F1	ATGMATAATTAATG	9.97e-05	9.97e-05	0.0535	1	171	171	0	18090	1	9.97e-05	0.000199	1	9.97e-05	0.000199
41	20181105_JASPAR2018_combined_matrices_23178_meme.txt	MA0495.2	MAFF	DWWTTGCTGAGTCAGCAAWWW	0.000532	0.000532	0.286	1	171	171	0	18670	0.999	0.000532	0.00106	0.999	0.000532	0.00106
53	20181105_JASPAR2018_combined_matrices_23178_meme.txt	MA0507.1	POU2F2	YDNATTTGCATRT	0.000905	0.000905	0.486	1	171	171	0	18870	0.999	0.000905	0.00181	0.999	0.000905	0.00181
54	20181105_JASPAR2018_combined_matrices_23178_meme.txt	MA0867.1	SOX4	RAACAATTGCAGTGTT	0.000978	0.000978	0.525	1	171	171	0	18900	0.999	0.000978	0.00196	0.999	0.000978	0.00196
57	20181105_JASPAR2018_combined_matrices_23178_meme.txt	MA0158.1	HOXA5	CDBWAATK	0.00127	0.00127	0.681	1	171	171	0	19000	0.999	0.00127	0.00254	0.999	0.00127	0.00254
66	20181105_JASPAR2018_combined_matrices_23178_meme.txt	MA1124.1	ZNF24	CATTCATTCATTC	0.00205	0.00205	1.1	1	171	171	0	19190	0.998	0.00205	0.0041	0.998	0.00205	0.0041
68	20181105_JASPAR2018_combined_matrices_23178_meme.txt	MA0698.1	ZBTB18	NATCCAGATGTKB	0.00217	0.00217	1.16	1	171	171	0	19220	0.998	0.00217	0.00433	0.998	0.00217	0.00433
69	20181105_JASPAR2018_combined_matrices_23178_meme.txt	MA0124.1	NKX3-1	ATACTTA	0.00217	0.00217	1.17	1	171	171	0	19220	0.998	0.00217	0.00434	0.998	0.00217	0.00434
82	20181105_JASPAR2018_combined_matrices_23178_meme.txt	MA0893.1	GSX2	NSYMATTARH	0.00382	0.00382	2.05	1	171	171	0	19460	0.996	0.00382	0.00763	0.996	0.00382	0.00763
84	20181105_JASPAR2018_combined_matrices_23178_meme.txt	MA0488.1	JUN	DDRATGATGTCAT	0.00407	0.00407	2.19	1	171	171	0	19480	0.996	0.00407	0.00814	0.996	0.00407	0.00814
94	20181105_JASPAR2018_combined_matrices_23178_meme.txt	MA0895.1	HMBOX1	MYTAGTTAMS	0.00539	0.00539	2.89	1	171	171	0	19610	0.995	0.00539	0.0108	0.995	0.00539	0.0108
99	20181105_JASPAR2018_combined_matrices_23178_meme.txt	MA0655.1	JDP2	ATGACTCAT	0.00714	0.00714	3.83	1	171	171	0	19740	0.993	0.00714	0.0143	0.993	0.00714	0.0143
101	20181105_JASPAR2018_combined_matrices_23178_meme.txt	MA0914.1	ISL2	GCAMTTAR	0.00733	0.00733	3.93	1	171	171	0	19750	0.993	0.00733	0.0147	0.993	0.00733	0.0147
118	20181105_JASPAR2018_combined_matrices_23178_meme.txt	MA0754.1	CUX1	TRATCRATAH	0.0127	0.0127	6.83	1	171	171	0	20020	0.987	0.0127	0.0254	0.987	0.0127	0.0254
122	20181105_JASPAR2018_combined_matrices_23178_meme.txt	MA0903.1	HOXB3	NNYMATTARN	0.0132	0.0132	7.07	1	171	171	0	20030	0.987	0.0132	0.0263	0.987	0.0132	0.0263
123	20181105_JASPAR2018_combined_matrices_23178_meme.txt	MA0834.1	ATF7	NDATGACGTCATMV	0.0132	0.0132	7.1	1	171	171	0	20040	0.987	0.0132	0.0264	0.987	0.0132	0.0264
131	20181105_JASPAR2018_combined_matrices_23178_meme.txt	MA0476.1	FOS	DVTGASTCATB	0.016	0.016	8.61	1	171	171	0	20140	0.984	0.016	0.0321	0.984	0.016	0.0321
