# Supplementary material for: Dynamics of genome architecture and chromatin function during human B cell differentiation and neoplastic transformation
Source: Nat Commun. 2021 Jan 28;12:651. doi: 10.1038/s41467-020-20849-y (PMC7844026; doi:10.1038/s41467-020-20849-y)
Supplement: Supplementary file 7 — Supplementary Data 4 [file 41467_2020_20849_MOESM7_ESM.xlsx]

## Sheet: Table S4
Supplementary Data 4. Genes differentially upregulated (FDR < 0.05 controlled by Benjamini and Hochberg test) in GCBC specific regions. The coordinates of the compartment or compartments hosting each gene are indicated.
gene_id	super_type2	gene	chr_gene	start_gene	end_gene	chr_compartment	start_compartment	end_compartment	baseMean	log2FoldChange	lfcSE	stat	pvalue	padj
ENSG00000005020.11	protein_coding	SKAP2	chr7	26667062	26995239	chr7	26900000	27000000	1624.14	1.87178	0.413682	4.52468	6.04863e-06	0.000133388
ENSG00000023171.13	protein_coding	GRAMD1B	chr11	123525636	123627774	chr11	123500000	123600000	284.44	3.21876	0.904967	3.55677	0.000375447	0.00398259
ENSG00000027075.12	protein_coding	PRKCH	chr14	61187559	61550976	chr14	61300000	61400000	182.864	2.39555	0.461345	5.19253	2.07459e-07	6.95401e-06
ENSG00000028203.16	protein_coding	VEZT	chr12	95217746	95302790	chr12	95200000	95300000	3322.97	1.31048	0.231477	5.6614	1.50144e-08	7.40121e-07
ENSG00000028203.16	protein_coding	VEZT	chr12	95217746	95302790	chr12	95300000	95400000	3322.97	1.31048	0.231477	5.6614	1.50144e-08	7.40121e-07
ENSG00000044459.13	protein_coding	CNTLN	chr9	17134982	17503923	chr9	17300000	17400000	236.015	2.88319	1.08424	2.65917	0.00783326	0.0429195
ENSG00000044459.13	protein_coding	CNTLN	chr9	17134982	17503923	chr9	17200000	17300000	236.015	2.88319	1.08424	2.65917	0.00783326	0.0429195
ENSG00000060982.13	protein_coding	BCAT1	chr12	24810022	24949459	chr12	24800000	24900000	1297.05	3.73067	0.900939	4.14087	3.45988e-05	0.000593093
ENSG00000060982.13	protein_coding	BCAT1	chr12	24810022	24949459	chr12	24900000	25000000	1297.05	3.73067	0.900939	4.14087	3.45988e-05	0.000593093
ENSG00000066933.14	protein_coding	MYO9A	chr15	71822289	72118577	chr15	71900000	72000000	4603.12	1.65395	0.432425	3.82483	0.000130862	0.00174067
ENSG00000066933.14	protein_coding	MYO9A	chr15	71822289	72118577	chr15	71800000	71900000	4603.12	1.65395	0.432425	3.82483	0.000130862	0.00174067
ENSG00000071539.12	protein_coding	TRIP13	chr5	892643	919357	chr5	900000	1000000	162.713	3.90113	0.629097	6.20115	5.6053e-10	4.27022e-08
ENSG00000071909.17	protein_coding	MYO3B	chr2	170178145	170655171	chr2	170100000	170200000	41.1824	3.3953	1.23916	2.74001	0.0061437	0.036003
ENSG00000073910.18	protein_coding	FRY	chr13	32031300	32299122	chr13	32000000	32100000	516.752	1.57148	0.500374	3.14061	0.00168599	0.0128442
ENSG00000073910.18	protein_coding	FRY	chr13	32031300	32299122	chr13	32100000	32200000	516.752	1.57148	0.500374	3.14061	0.00168599	0.0128442
ENSG00000091436.15	protein_coding	pk	chr2	173075435	173268010	chr2	173100000	173200000	597.803	1.53649	0.412382	3.72588	0.000194633	0.00226532
ENSG00000100505.12	protein_coding	TRIM9	chr14	50975262	51096061	chr14	50900000	51000000	36.4713	3.22902	0.511934	6.3075	2.83582e-10	2.37642e-08
ENSG00000100505.12	protein_coding	TRIM9	chr14	50975262	51096061	chr14	51000000	51100000	36.4713	3.22902	0.511934	6.3075	2.83582e-10	2.37642e-08
ENSG00000100526.18	protein_coding	CDKN3	chr14	54396849	54420218	chr14	54300000	54400000	237.498	4.0403	0.979974	4.12286	3.74192e-05	0.000627146
ENSG00000106069.19	protein_coding	CHN2	chr7	29122274	29514328	chr7	29300000	29400000	77.4314	3.59409	0.815468	4.4074	1.0462e-05	0.000203887
ENSG00000106069.19	protein_coding	CHN2	chr7	29122274	29514328	chr7	29400000	29500000	77.4314	3.59409	0.815468	4.4074	1.0462e-05	0.000203887
ENSG00000106069.19	protein_coding	CHN2	chr7	29122274	29514328	chr7	29200000	29300000	77.4314	3.59409	0.815468	4.4074	1.0462e-05	0.000203887
ENSG00000107779.10	protein_coding	BMPR1A	chr10	86756650	86932838	chr10	86800000	86900000	504.247	2.07447	0.727227	2.85257	0.00433669	0.0263344
ENSG00000109265.11	protein_coding	KIAA1211	chr4	56049073	56328625	chr4	56200000	56300000	168.482	4.09707	0.859078	4.76915	1.85007e-06	4.84488e-05
ENSG00000109265.11	protein_coding	KIAA1211	chr4	56049073	56328625	chr4	56100000	56200000	168.482	4.09707	0.859078	4.76915	1.85007e-06	4.84488e-05
ENSG00000109339.17	protein_coding	MAPK10	chr4	86015123	86594131	chr4	86200000	86300000	127.347	3.27177	1.13139	2.89182	0.00383013	0.0239526
ENSG00000109339.17	protein_coding	MAPK10	chr4	86015123	86594131	chr4	86400000	86500000	127.347	3.27177	1.13139	2.89182	0.00383013	0.0239526
ENSG00000111142.12	protein_coding	METAP2	chr12	95473520	95515839	chr12	95500000	95600000	3163.71	1.93801	0.303554	6.38441	1.72058e-10	1.80231e-08
ENSG00000111142.12	protein_coding	METAP2	chr12	95473520	95515839	chr12	95400000	95500000	3163.71	1.93801	0.303554	6.38441	1.72058e-10	1.80231e-08
ENSG00000111348.7	protein_coding	ARHGDIB	chr12	14942017	14961728	chr12	14900000	15000000	9539.02	1.23055	0.302811	4.06376	4.82886e-05	0.000763507
ENSG00000111732.9	protein_coding	AICDA	chr12	8602166	8612871	chr12	8600000	8700000	1323.61	4.56461	1.43591	3.1789	0.00147835	0.0116873
ENSG00000111788.10	pseudogene	RP11-22B23.1	chr12	9277235	9313241	chr12	9300000	9400000	462.413	1.62664	0.439879	3.69793	0.000217369	0.00242874
ENSG00000111879.17	protein_coding	FAM184A	chr6	118959763	119149387	chr6	119000000	119100000	209.603	3.61447	1.23835	2.91877	0.00351418	0.02248
ENSG00000112742.8	protein_coding	TTK	chr6	80003887	80042527	chr6	80000000	80100000	455.434	4.46808	0.625798	7.13981	9.3458e-13	1.3053e-10
ENSG00000113231.12	protein_coding	PDE8B	chr5	77210449	77429807	chr5	77300000	77400000	76.7644	5.5101	1.06403	5.17853	2.23639e-07	7.20805e-06
ENSG00000113231.12	protein_coding	PDE8B	chr5	77210449	77429807	chr5	77200000	77300000	76.7644	5.5101	1.06403	5.17853	2.23639e-07	7.20805e-06
ENSG00000116161.16	protein_coding	CACYBP	chr1	174999163	175011715	chr1	175000000	175100000	995.91	1.49842	0.505951	2.96159	0.0030605	0.0203548
ENSG00000117592.8	protein_coding	PRDX6	chr1	173477266	173488807	chr1	173400000	173500000	2334.4	1.37108	0.245425	5.58653	2.31653e-08	1.02171e-06
ENSG00000117593.9	protein_coding	DARS2	chr1	173824503	173858546	chr1	173800000	173900000	640.723	2.14543	0.621923	3.44967	0.000561278	0.0053449
ENSG00000118308.13	protein_coding	LRMP	chr12	25021002	25108334	chr12	25100000	25200000	16484.5	2.33116	0.441025	5.28579	1.25164e-07	4.37032e-06
ENSG00000118496.4	protein_coding	FBXO30	chr6	145793502	145814753	chr6	145700000	145800000	1242.68	1.1521	0.341712	3.37155	0.000747467	0.00652476
ENSG00000119969.13	protein_coding	HELLS	chr10	94501434	94613905	chr10	94500000	94600000	2531.01	2.79436	0.452578	6.17432	6.64478e-10	4.64027e-08
ENSG00000120659.13	protein_coding	TNFSF11	chr13	42562736	42608013	chr13	42600000	42700000	27.313	4.79704	0.895019	5.3597	8.33599e-08	3.17525e-06
ENSG00000120802.12	protein_coding	TMPO	chr12	98515512	98550379	chr12	98500000	98600000	8982.73	1.43553	0.41394	3.46797	0.000524396	0.00505108
ENSG00000120868.12	protein_coding	APAF1	chr12	98645141	98735433	chr12	98600000	98700000	1799.23	1.39991	0.214797	6.51733	7.15697e-11	8.56792e-09
ENSG00000121957.11	protein_coding	GPSM2	chr1	108875350	108934545	chr1	108900000	109000000	471.692	4.03964	0.664267	6.08136	1.19171e-09	7.13323e-08
ENSG00000121964.13	protein_coding	GTDC1	chr2	143938068	144332568	chr2	144000000	144100000	1034.26	1.16024	0.340761	3.40483	0.000662044	0.00610466
ENSG00000121988.16	protein_coding	ZRANB3	chr2	135136916	135531236	chr2	135300000	135400000	412.123	1.19341	0.371591	3.21161	0.00131994	0.0108442
ENSG00000122483.16	protein_coding	CCDC18	chr1	93179919	93278730	chr1	93100000	93200000	1258.96	1.38659	0.492044	2.81802	0.00483213	0.0289238
ENSG00000122483.16	protein_coding	CCDC18	chr1	93179919	93278730	chr1	93200000	93300000	1258.96	1.38659	0.492044	2.81802	0.00483213	0.0289238
ENSG00000125266.6	protein_coding	EFNB2	chr13	106489731	106535114	chr13	106400000	106500000	89.7221	2.50226	0.705058	3.54901	0.000386681	0.00405048
ENSG00000132970.11	protein_coding	WASF3	chr13	26557703	26688948	chr13	26500000	26600000	72.0662	3.42478	1.01866	3.36204	0.000773676	0.00668393
ENSG00000133119.11	protein_coding	RFC3	chr13	33818049	33966558	chr13	33900000	34000000	718.176	3.24403	0.287879	11.2687	1.87298e-29	1.56956e-26
ENSG00000134321.10	protein_coding	RSAD2	chr2	6865806	6898239	chr2	6800000	6900000	164.054	2.85288	0.629169	4.53437	5.77763e-06	0.000131745
ENSG00000134326.10	protein_coding	CMPK2	chr2	6840570	6866635	chr2	6800000	6900000	291.414	2.68878	0.636319	4.22553	2.38384e-05	0.000454013
ENSG00000135378.3	protein_coding	PRRG4	chr11	32829943	32858123	chr11	32800000	32900000	62.7853	2.63578	0.757422	3.47994	0.00050153	0.0049445
ENSG00000135643.4	protein_coding	KCNMB4	chr12	70366276	70434292	chr12	70300000	70400000	172.511	3.18179	0.565365	5.62785	1.82473e-08	8.49513e-07
ENSG00000135643.4	protein_coding	KCNMB4	chr12	70366276	70434292	chr12	70400000	70500000	172.511	3.18179	0.565365	5.62785	1.82473e-08	8.49513e-07
ENSG00000135824.11	protein_coding	RGS8	chr1	182641816	182684576	chr1	182600000	182700000	103.708	4.37138	1.43811	3.03967	0.00236835	0.016678
ENSG00000136111.11	protein_coding	TBC1D4	chr13	75284665	75482114	chr13	75200000	75300000	762.145	3.57156	0.862625	4.14034	3.46797e-05	0.000593093
ENSG00000136237.17	protein_coding	RAPGEF5	chr7	22118238	22357144	chr7	22100000	22200000	4085.9	2.82827	0.834529	3.38906	0.000701326	0.00625225
ENSG00000136237.17	protein_coding	RAPGEF5	chr7	22118238	22357144	chr7	22200000	22300000	4085.9	2.82827	0.834529	3.38906	0.000701326	0.00625225
ENSG00000137642.11	protein_coding	SORL1	chr11	121452203	121633693	chr11	121600000	121700000	13076.1	2.66264	0.646681	4.1174	3.83174e-05	0.000629608
ENSG00000139734.16	protein_coding	DIAPH3	chr13	59665583	60163987	chr13	59800000	59900000	342.131	3.6531	1.11086	3.28854	0.00100709	0.0084394
ENSG00000143033.16	protein_coding	MTF2	chr1	93079235	93139081	chr1	93000000	93100000	3659.12	1.30039	0.480859	2.70431	0.00684474	0.038756
ENSG00000143033.16	protein_coding	MTF2	chr1	93079235	93139081	chr1	93100000	93200000	3659.12	1.30039	0.480859	2.70431	0.00684474	0.038756
ENSG00000144451.17	protein_coding	SPAG16	chr2	213284379	214410501	chr2	214000000	214100000	273.66	1.73844	0.458055	3.79527	0.000147484	0.0018609
ENSG00000144451.17	protein_coding	SPAG16	chr2	213284379	214410501	chr2	213500000	213600000	273.66	1.73844	0.458055	3.79527	0.000147484	0.0018609
ENSG00000144893.11	protein_coding	MED12L	chr3	151085697	151437072	chr3	151400000	151500000	480.502	3.79736	0.948085	4.0053	6.19397e-05	0.000926884
ENSG00000145781.7	protein_coding	COMMD10	chr5	116084991	116412762	chr5	116100000	116200000	707.848	0.861719	0.275265	3.13051	0.00174503	0.0131742
ENSG00000146143.16	protein_coding	PRIM2	chr6	57314805	57646849	chr6	57300000	57400000	642.753	1.55055	0.402714	3.85026	0.000117993	0.0015948
ENSG00000146233.6	protein_coding	CYP39A1	chr6	46549580	46652830	chr6	46600000	46700000	24.8828	5.11077	1.0086	5.06719	4.03732e-07	1.25306e-05
ENSG00000146263.10	protein_coding	MMS22L	chr6	97142161	97283217	chr6	97200000	97300000	1311.1	2.38597	0.2607	9.15217	5.57997e-20	2.33801e-17
ENSG00000146426.16	protein_coding	TIAM2	chr6	154832697	155257723	chr6	155000000	155100000	471.255	1.73422	0.560336	3.09497	0.00196833	0.0144689
ENSG00000146426.16	protein_coding	TIAM2	chr6	154832697	155257723	chr6	154900000	155000000	471.255	1.73422	0.560336	3.09497	0.00196833	0.0144689
ENSG00000152061.20	protein_coding	RABGAP1L	chr1	174159410	174995308	chr1	174300000	174400000	9804.25	0.820912	0.282052	2.9105	0.00360853	0.0229087
ENSG00000152061.20	protein_coding	RABGAP1L	chr1	174159410	174995308	chr1	174700000	174800000	9804.25	0.820912	0.282052	2.9105	0.00360853	0.0229087
ENSG00000152061.20	protein_coding	RABGAP1L	chr1	174159410	174995308	chr1	174600000	174700000	9804.25	0.820912	0.282052	2.9105	0.00360853	0.0229087
ENSG00000152061.20	protein_coding	RABGAP1L	chr1	174159410	174995308	chr1	174200000	174300000	9804.25	0.820912	0.282052	2.9105	0.00360853	0.0229087
ENSG00000152061.20	protein_coding	RABGAP1L	chr1	174159410	174995308	chr1	174400000	174500000	9804.25	0.820912	0.282052	2.9105	0.00360853	0.0229087
ENSG00000152061.20	protein_coding	RABGAP1L	chr1	174159410	174995308	chr1	174100000	174200000	9804.25	0.820912	0.282052	2.9105	0.00360853	0.0229087
ENSG00000152061.20	protein_coding	RABGAP1L	chr1	174159410	174995308	chr1	174800000	174900000	9804.25	0.820912	0.282052	2.9105	0.00360853	0.0229087
ENSG00000152061.20	protein_coding	RABGAP1L	chr1	174159410	174995308	chr1	174500000	174600000	9804.25	0.820912	0.282052	2.9105	0.00360853	0.0229087
ENSG00000152253.7	protein_coding	SPC25	chr2	168834132	168913371	chr2	168900000	169000000	111.224	4.53845	1.13003	4.01622	5.91383e-05	0.000917739
ENSG00000153291.14	protein_coding	SLC25A27	chr6	46652915	46678193	chr6	46600000	46700000	89.1804	4.10365	0.833537	4.92318	8.51482e-07	2.46049e-05
ENSG00000153823.17	protein_coding	PID1	chr2	228850526	229271285	chr2	229100000	229200000	19.8642	4.09409	1.0217	4.00715	6.14562e-05	0.000926884
ENSG00000154269.13	protein_coding	ENPP3	chr6	131628442	131747418	chr6	131700000	131800000	46.5672	3.68062	0.781006	4.71266	2.44503e-06	6.20889e-05
ENSG00000154642.9	protein_coding	C21orf91	chr21	17788967	17819386	chr21	17800000	17900000	1329.9	0.987335	0.352404	2.80171	0.00508321	0.0299981
ENSG00000154719.12	protein_coding	MRPL39	chr21	25585656	25607517	chr21	25500000	25600000	509.8	1.09095	0.291814	3.73853	0.000185102	0.00218473
ENSG00000156261.11	protein_coding	CCT8	chr21	29055805	29073797	chr21	29000000	29100000	4652.99	0.841555	0.315536	2.66706	0.00765174	0.0424646
ENSG00000156265.14	protein_coding	MAP3K7CL	chr21	29077471	29175889	chr21	29100000	29200000	244.974	2.24407	0.367362	6.1086	1.00507e-09	6.47885e-08
ENSG00000156265.14	protein_coding	MAP3K7CL	chr21	29077471	29175889	chr21	29000000	29100000	244.974	2.24407	0.367362	6.1086	1.00507e-09	6.47885e-08
ENSG00000158497.2	protein_coding	HMHB1	chr5	143812161	143820719	chr5	143800000	143900000	2.23893	3.63609	1.13544	3.20236	0.00136307	0.0110898
ENSG00000163069.11	protein_coding	SGCB	chr4	52020706	52038482	chr4	52000000	52100000	227.524	1.24293	0.33581	3.70129	0.000214502	0.00242874
ENSG00000163618.16	protein_coding	CADPS	chr3	62398346	62875389	chr3	62800000	62900000	533.096	3.20334	1.19348	2.68403	0.00727413	0.0406381
ENSG00000163618.16	protein_coding	CADPS	chr3	62398346	62875389	chr3	62700000	62800000	533.096	3.20334	1.19348	2.68403	0.00727413	0.0406381
ENSG00000163689.17	protein_coding	C3orf67	chr3	58717365	59050084	chr3	58900000	59000000	505.782	2.9087	1.02309	2.84306	0.00446831	0.0269385
ENSG00000163689.17	protein_coding	C3orf67	chr3	58717365	59050084	chr3	59000000	59100000	505.782	2.9087	1.02309	2.84306	0.00446831	0.0269385
ENSG00000163689.17	protein_coding	C3orf67	chr3	58717365	59050084	chr3	58700000	58800000	505.782	2.9087	1.02309	2.84306	0.00446831	0.0269385
ENSG00000163689.17	protein_coding	C3orf67	chr3	58717365	59050084	chr3	58800000	58900000	505.782	2.9087	1.02309	2.84306	0.00446831	0.0269385
ENSG00000164466.11	protein_coding	SFXN1	chr5	175477062	175529742	chr5	175400000	175500000	1561.02	0.971608	0.355018	2.73678	0.0062043	0.0361056
ENSG00000164694.15	protein_coding	FNDC1	chr6	159169397	159272109	chr6	159200000	159300000	89.4662	4.60933	1.21265	3.80105	0.000144085	0.00185758
ENSG00000164989.14	protein_coding	CCDC171	chr9	15552897	16061663	chr9	15700000	15800000	498.279	2.93742	0.53058	5.53625	3.09024e-08	1.23315e-06
ENSG00000164989.14	protein_coding	CCDC171	chr9	15552897	16061663	chr9	15800000	15900000	498.279	2.93742	0.53058	5.53625	3.09024e-08	1.23315e-06
ENSG00000165323.14	protein_coding	FAT3	chr11	92352096	92896470	chr11	92800000	92900000	246.782	5.15699	1.23014	4.19219	2.76272e-05	0.000503295
ENSG00000171634.15	protein_coding	BPTF	chr17	67825524	67984378	chr17	67800000	67900000	10918.5	1.00519	0.357092	2.81493	0.00487878	0.0289959
ENSG00000172594.11	protein_coding	SMPDL3A	chr6	122789049	122809720	chr6	122700000	122800000	84.8677	2.74547	0.917513	2.9923	0.00276886	0.0188642
ENSG00000175600.14	protein_coding	SUGCT	chr7	40134977	40860763	chr7	40800000	40900000	209.596	4.47877	0.517412	8.6561	4.88181e-18	1.36365e-15
ENSG00000175600.14	protein_coding	SUGCT	chr7	40134977	40860763	chr7	40700000	40800000	209.596	4.47877	0.517412	8.6561	4.88181e-18	1.36365e-15
ENSG00000176788.8	protein_coding	BASP1	chr5	17065598	17276843	chr5	17100000	17200000	2087.26	1.60054	0.466206	3.43312	0.000596667	0.00561806
ENSG00000180263.12	protein_coding	FGD6	chr12	95076749	95217482	chr12	95000000	95100000	4793.44	3.64875	0.970294	3.76046	0.000169602	0.00205981
ENSG00000180263.12	protein_coding	FGD6	chr12	95076749	95217482	chr12	95200000	95300000	4793.44	3.64875	0.970294	3.76046	0.000169602	0.00205981
ENSG00000180263.12	protein_coding	FGD6	chr12	95076749	95217482	chr12	95100000	95200000	4793.44	3.64875	0.970294	3.76046	0.000169602	0.00205981
ENSG00000181938.12	protein_coding	GINS3	chr16	58295080	58406144	chr16	58400000	58500000	286.793	2.68496	0.765123	3.50919	0.000449479	0.00456735
ENSG00000184752.11	protein_coding	NDUFA12	chr12	94897055	95003770	chr12	94900000	95000000	415.793	1.20331	0.442793	2.71755	0.00657679	0.0380093
ENSG00000184752.11	protein_coding	NDUFA12	chr12	94897055	95003770	chr12	95000000	95100000	415.793	1.20331	0.442793	2.71755	0.00657679	0.0380093
ENSG00000184752.11	protein_coding	NDUFA12	chr12	94897055	95003770	chr12	94800000	94900000	415.793	1.20331	0.442793	2.71755	0.00657679	0.0380093
ENSG00000185433.7	lncRNA	LINC00158	chr21	25385820	25431701	chr21	25400000	25500000	11.4588	2.12973	0.635338	3.35212	0.000801959	0.0067883
ENSG00000185760.14	protein_coding	KCNQ5	chr6	72621792	73198851	chr6	73000000	73100000	686.521	0.872419	0.296032	2.94704	0.0032083	0.0208713
ENSG00000185760.14	protein_coding	KCNQ5	chr6	72621792	73198851	chr6	73100000	73200000	686.521	0.872419	0.296032	2.94704	0.0032083	0.0208713
ENSG00000185760.14	protein_coding	KCNQ5	chr6	72621792	73198851	chr6	72800000	72900000	686.521	0.872419	0.296032	2.94704	0.0032083	0.0208713
ENSG00000185760.14	protein_coding	KCNQ5	chr6	72621792	73198851	chr6	72900000	73000000	686.521	0.872419	0.296032	2.94704	0.0032083	0.0208713
ENSG00000186777.10	protein_coding	ZNF732	chr4	270675	305321	chr4	200000	300000	172.194	3.62924	1.25097	2.90114	0.00371811	0.0234269
ENSG00000196323.10	protein_coding	ZBTB44	chr11	130226677	130314686	chr11	130300000	130400000	4166.89	1.0622	0.284098	3.73887	0.000184851	0.00218473
ENSG00000197563.8	protein_coding	PIGN	chr18	62043567	62187118	chr18	62000000	62100000	855.916	1.31478	0.435955	3.01587	0.00256241	0.0178942
ENSG00000198155.5	pseudogene	ZNF876P	chr4	212610	255985	chr4	200000	300000	197.613	2.07345	0.680132	3.04861	0.00229906	0.0163272
ENSG00000198363.14	protein_coding	ASPH	chr8	61500556	61714640	chr8	61500000	61600000	1494.64	1.89497	0.478497	3.96026	7.48668e-05	0.00110067
ENSG00000198648.9	protein_coding	STK39	chr2	167954020	168248141	chr2	168000000	168100000	857.681	1.70205	0.319932	5.32006	1.03734e-07	3.77953e-06
ENSG00000198648.9	protein_coding	STK39	chr2	167954020	168248141	chr2	168200000	168300000	857.681	1.70205	0.319932	5.32006	1.03734e-07	3.77953e-06
ENSG00000198648.9	protein_coding	STK39	chr2	167954020	168248141	chr2	168100000	168200000	857.681	1.70205	0.319932	5.32006	1.03734e-07	3.77953e-06
ENSG00000198771.9	protein_coding	RCSD1	chr1	167630093	167706249	chr1	167700000	167800000	5148.93	0.983586	0.327503	3.00329	0.00267081	0.0183454
ENSG00000203737.3	protein_coding	GPR52	chr1	174448111	174449198	chr1	174400000	174500000	356.605	1.65935	0.473519	3.50429	0.000457825	0.00456735
ENSG00000203739.3	lncRNA	RP11-296O14.3	chr1	173417793	173461362	chr1	173400000	173500000	110.019	1.51232	0.48439	3.12211	0.00179558	0.0133159
ENSG00000224184.4	lncRNA	AC096559.1	chr2	11848622	12578348	chr2	12300000	12400000	64.7955	4.60015	0.635593	7.23757	4.56783e-13	7.65568e-11
ENSG00000226674.7	lncRNA	TEX41	chr2	144667967	145262988	chr2	144700000	144800000	8.52896	5.24753	0.869042	6.0383	1.5575e-09	8.70121e-08
ENSG00000226674.7	lncRNA	TEX41	chr2	144667967	145262988	chr2	145200000	145300000	8.52896	5.24753	0.869042	6.0383	1.5575e-09	8.70121e-08
ENSG00000226674.7	lncRNA	TEX41	chr2	144667967	145262988	chr2	145100000	145200000	8.52896	5.24753	0.869042	6.0383	1.5575e-09	8.70121e-08
ENSG00000232422.1	pseudogene	KNOP1P4	chr6	72986313	72987750	chr6	72900000	73000000	30.4947	1.60949	0.551144	2.92028	0.00349721	0.02248
ENSG00000235652.6	lncRNA	RP11-545I5.3	chr6	145799409	145886585	chr6	145700000	145800000	79.5622	1.19368	0.40378	2.95628	0.00311378	0.020546
ENSG00000251188.1	pseudogene	RP11-478C6.6	chr4	268982	269531	chr4	200000	300000	30.5694	4.49343	1.16261	3.86496	0.000111107	0.00155179
ENSG00000251689.1	pseudogene	RP11-478C6.5	chr4	269866	270175	chr4	200000	300000	10.5955	4.26552	1.04689	4.07448	4.61166e-05	0.000743187
ENSG00000255864.4	lncRNA	RP11-444D3.1	chr12	24213256	24562590	chr12	24400000	24500000	90.3737	1.67188	0.567392	2.9466	0.00321289	0.0208713
ENSG00000255864.4	lncRNA	RP11-444D3.1	chr12	24213256	24562590	chr12	24500000	24600000	90.3737	1.67188	0.567392	2.9466	0.00321289	0.0208713
ENSG00000255864.4	lncRNA	RP11-444D3.1	chr12	24213256	24562590	chr12	24300000	24400000	90.3737	1.67188	0.567392	2.9466	0.00321289	0.0208713
ENSG00000257167.2	lncRNA	TMPO-AS1	chr12	98512973	98516422	chr12	98500000	98600000	264.414	1.63711	0.424576	3.85586	0.000115323	0.00158427
