# Supplementary material for: Dynamics of genome architecture and chromatin function during human B cell differentiation and neoplastic transformation
Source: Nat Commun. 2021 Jan 28;12:651. doi: 10.1038/s41467-020-20849-y (PMC7844026; doi:10.1038/s41467-020-20849-y)
Supplement: Supplementary file 8 — Supplementary Data 5 [file 41467_2020_20849_MOESM8_ESM.xlsx]

## Sheet: Table S5
Supplementary Data 5. Patient characteristics and general overview of the omics layers analyzed.
PB = Peripheral Blood
M = Male, F = Female
UNMUT = Unmutated, MUT= Mutated
NE = Not Evaluated, Pos = Positive, Neg = Negative
1 = Performed/Available for this study
Sample	Case	B-cell subpopulation/B-cell neoplasia	Sample Type	Gender	Age at Diagnosis	IGHV status	IGHV % identity to germline	IGHV gene	SOX11	In situ Hi-C	H3K4me3	H3K4me1	H3K27ac	H3K36me3	H3K9me3	H3K27me3	ATAC-seq	WGBS	RNA-seq	Reference
CLL	12	uCLL1	PB	F	59	UNMUT	100	IGHV1-69	NE	1	1	1	1	1	1	1	1	1	1	Part of the data in Beekman et al., 2018
	182	uCLL2	PB	M	73	UNMUT	99.08	IGHV3-74	NE	1	1	1	1	1	1	1	1	1	1	Part of the data in Beekman et al., 2018
	110	mCLL1	PB	F	66	MUT	97.91	IGHV1-2	NE	1	1	1	1	1	1	1	1	1	1	Part of the data in Beekman et al., 2018
	1228	mCLL2	PB	M	69	MUT	90.41	IGHV1-69	NE	1	1	1	1	1	1	1	1	1	1	Part of the data in Beekman et al., 2018
	1525	mCLL3	PB	M	48	MUT	94.09	IGHV1-8	NE	1	1	1	1	1	1	1	1	1	1	Part of the data in Beekman et al., 2018
	1532	mCLL4	PB	M	84	MUT	96.8	IGHV3-21	NE	1	1	1	1	1	1	1	1	1	1	Part of the data in Beekman et al., 2018
	3	mCLL5	PB	M	45	MUT	97.25	IGHV4-61	NE	1	1	1	1	1	1	1	1	1	1	Part of the data in Beekman et al., 2018
MCL	M019	cMCL1	PB	M	82	UNMUT	99.25	IGHV1-18	Pos	1	1	1	1	1	1	1	1	1	1	Unpublished data
	M001	cMCL2	PB	M	63	UNMUT	98.8	IGHV3-21	Pos	1	1	1	1	1	1	1	1	1	1	Part of the data in Queirós et al., 2016
	M009	nnMCL1	PB	F	78	MUT	92.36	IGHV3-9	Neg	1	1	1	1	1	1	1	1	1	1	Unpublished data
	M076	nnMCL2	PB	M	66	MUT	93.69	IGHV4-59	Neg	1	1	1	1	1	1	1	1	1	1	Unpublished data
	M004	nnMCL3	PB	M	81	MUT	97.22	IGHV1-8	Neg	1	1	1	1	1	1	1	1	1	1	Part of the data in Queirós et al., 2016
