# Supplementary material for: Dynamics of genome architecture and chromatin function during human B cell differentiation and neoplastic transformation
Source: Nat Commun. 2021 Jan 28;12:651. doi: 10.1038/s41467-020-20849-y (PMC7844026; doi:10.1038/s41467-020-20849-y)
Supplement: Supplementary file 9 — Supplementary Data 6 [file 41467_2020_20849_MOESM9_ESM.xlsx]

## Sheet: Table S6
Supplementary Data 6. Genes differentially expressed (FDR < 0.05 controlled by Benjamini and Hochberg test) at CLL-specific inactive compartments. The coordinates of the compartment or compartments each gene belongs to are indicated.
gene_id	super_type2	gene	chr_gene	start_gene	end_gene	chr_compartment	start_compartment	end_compartment	baseMean	log2FoldChange	lfcSE	stat	pvalue	padj
ENSG00000033867.15	protein_coding	SLC4A7	chr3	27372721	27484420	chr3	27300000	27400000	2409.52	-2.04135	0.377597	-5.40616	6.43896e-08	5.15117e-07
ENSG00000038382.16	protein_coding	TRIO	chr5	14143702	14532128	chr5	14200000	14300000	10996.1	-1.35437	0.420497	-3.22088	0.00127797	0.00420978
ENSG00000038382.16	protein_coding	TRIO	chr5	14143702	14532128	chr5	14100000	14200000	10996.1	-1.35437	0.420497	-3.22088	0.00127797	0.00420978
ENSG00000038382.16	protein_coding	TRIO	chr5	14143702	14532128	chr5	14400000	14500000	10996.1	-1.35437	0.420497	-3.22088	0.00127797	0.00420978
ENSG00000038382.16	protein_coding	TRIO	chr5	14143702	14532128	chr5	14300000	14400000	10996.1	-1.35437	0.420497	-3.22088	0.00127797	0.00420978
ENSG00000079819.15	protein_coding	EPB41L2	chr6	130839347	131063322	chr6	130800000	130900000	862.326	-3.51376	0.390862	-8.98978	2.47733e-19	6.93652e-18
ENSG00000079819.15	protein_coding	EPB41L2	chr6	130839347	131063322	chr6	130900000	131000000	862.326	-3.51376	0.390862	-8.98978	2.47733e-19	6.93652e-18
ENSG00000109321.9	protein_coding	AREG	chr4	74445134	74455009	chr4	74400000	74500000	255.576	-3.60582	0.588353	-6.12866	8.86217e-10	1.2407e-08
ENSG00000112977.14	protein_coding	DAP	chr5	10679230	10761272	chr5	10600000	10700000	1453.5	-1.34089	0.37273	-3.59748	0.000321316	0.00112461
ENSG00000115232.12	protein_coding	ITGA4	chr2	181457202	181536187	chr2	181400000	181500000	4948.11	-2.39301	0.42954	-5.5711	2.53136e-08	2.3626e-07
ENSG00000147408.13	protein_coding	CSGALNACT1	chr8	19404161	19758029	chr8	19700000	19800000	1184.7	-3.75203	0.734617	-5.10747	3.26497e-07	2.03154e-06
ENSG00000164236.10	protein_coding	ANKRD33B	chr5	10564330	10657816	chr5	10600000	10700000	2153.47	-5.88858	0.585106	-10.0641	7.96013e-24	4.45767e-22
ENSG00000164236.10	protein_coding	ANKRD33B	chr5	10564330	10657816	chr5	10500000	10600000	2153.47	-5.88858	0.585106	-10.0641	7.96013e-24	4.45767e-22
ENSG00000164330.15	protein_coding	EBF1	chr5	158695916	159099761	chr5	159000000	159100000	2974	-2.97138	0.799688	-3.71567	0.000202665	0.000756617
ENSG00000235162.7	protein_coding	C12orf75	chr12	105235290	105396097	chr12	105300000	105400000	308.946	-3.53912	0.457001	-7.74422	9.61697e-15	1.79517e-13
ENSG00000281325.1	protein_coding	AC016549.1	chr5	14341288	14343089	chr5	14300000	14400000	204.76	-1.41605	0.472878	-2.99453	0.0027487	0.00855152
