# Supplementary material for: Dynamics of genome architecture and chromatin function during human B cell differentiation and neoplastic transformation
Source: Nat Commun. 2021 Jan 28;12:651. doi: 10.1038/s41467-020-20849-y (PMC7844026; doi:10.1038/s41467-020-20849-y)
Supplement: Supplementary file 10 — Supplementary Data 7 [file 41467_2020_20849_MOESM10_ESM.xlsx]

## Sheet: Table S7
Supplementary Data 7. Genes differentially expressed (FDR < 0.05 controlled by Benjamini and Hochberg test) at CLL-specific active compartments. The coordinates of the compartment or compartments each gene belongs to are indicated.
gene_id	super_type2	gene	chr_gene	start_gene	end_gene	chr_compartment	start_compartment	end_compartment	baseMean	log2FoldChange	lfcSE	stat	pvalue	padj
ENSG00000006740.15	protein_coding	ARHGAP44	chr17	12789539	12991643	chr17	12700000	12800000	878.74	2.49236	0.872115	2.85783	0.00426548	0.0175868
ENSG00000106829.17	protein_coding	TLE4	chr9	79571773	79726882	chr9	79600000	79700000	3418.41	1.17658	0.299792	3.92467	8.6849e-05	0.000712162
ENSG00000106829.17	protein_coding	TLE4	chr9	79571773	79726882	chr9	79700000	79800000	3418.41	1.17658	0.299792	3.92467	8.6849e-05	0.000712162
ENSG00000154258.15	protein_coding	ABCA9	chr17	68974488	69061064	chr17	68900000	69000000	1714.06	2.93155	0.928453	3.15745	0.00159153	0.00932181
ENSG00000154265.14	protein_coding	ABCA5	chr17	69244311	69327244	chr17	69300000	69400000	2242.79	1.13822	0.396652	2.86957	0.00411034	0.0175868
ENSG00000165996.12	protein_coding	PTPLA	chr10	17589032	17617377	chr10	17500000	17600000	55.6795	5.46111	0.721285	7.57137	3.69321e-14	7.57107e-13
ENSG00000171435.12	protein_coding	KSR2	chr12	117453012	117968983	chr12	117800000	117900000	566.3	7.5786	0.767153	9.87887	5.1409e-23	2.10777e-21
ENSG00000171435.12	protein_coding	KSR2	chr12	117453012	117968983	chr12	117900000	118000000	566.3	7.5786	0.767153	9.87887	5.1409e-23	2.10777e-21
ENSG00000174175.15	protein_coding	SELP	chr1	169588849	169630193	chr1	169500000	169600000	233.747	3.88415	0.602271	6.44917	1.12467e-10	1.53705e-09
ENSG00000184903.8	protein_coding	IMMP2L	chr7	110663051	111562517	chr7	110700000	110800000	524.833	2.17986	0.384214	5.67356	1.39861e-08	1.43357e-07
ENSG00000184903.8	protein_coding	IMMP2L	chr7	110663051	111562517	chr7	111200000	111300000	524.833	2.17986	0.384214	5.67356	1.39861e-08	1.43357e-07
ENSG00000184903.8	protein_coding	IMMP2L	chr7	110663051	111562517	chr7	111400000	111500000	524.833	2.17986	0.384214	5.67356	1.39861e-08	1.43357e-07
ENSG00000184903.8	protein_coding	IMMP2L	chr7	110663051	111562517	chr7	110600000	110700000	524.833	2.17986	0.384214	5.67356	1.39861e-08	1.43357e-07
ENSG00000184903.8	protein_coding	IMMP2L	chr7	110663051	111562517	chr7	111300000	111400000	524.833	2.17986	0.384214	5.67356	1.39861e-08	1.43357e-07
ENSG00000228540.1	lncRNA	AC073326.3	chr7	110724159	110725825	chr7	110700000	110800000	26.0489	2.24153	0.599418	3.73951	0.000184378	0.00125992
