# Supplementary material for: Dynamics of genome architecture and chromatin function during human B cell differentiation and neoplastic transformation
Source: Nat Commun. 2021 Jan 28;12:651. doi: 10.1038/s41467-020-20849-y (PMC7844026; doi:10.1038/s41467-020-20849-y)
Supplement: Supplementary file 11 — Supplementary Data 8 [file 41467_2020_20849_MOESM11_ESM.xlsx]

## Sheet: Table S8
Supplementary Data 8. List of the identified enriched binding motifs expressed in CLL-specific active compartments. P values were calculated using the Wilcoxon rank-sum test (one-sided).
rank	motif_DB	motif_ID	motif_alt_ID	consensus	p.value	adj_p.value	E.value	tests	FASTA_max	pos	neg	U	pleft	pright	pboth	adj_pleft	adj_pright	adj_pboth
1	20181105_JASPAR2018_combined_matrices_23178_meme.txt	MA0830.1	TCF4	HRCACCTGBN	4.11e-05	4.11e-05	0.0221	1	25	25	0	128.5	1	4.11e-05	8.23e-05	1	4.11e-05	8.23e-05
3	20181105_JASPAR2018_combined_matrices_23178_meme.txt	MA0522.2	TCF3	HRCACCTGBN	0.000149	0.000149	0.08	1	25	25	0	146.5	1	0.000149	0.000298	1	0.000149	0.000298
6	20181105_JASPAR2018_combined_matrices_23178_meme.txt	MA0138.1	REST	GHGCTGTCCATGGTGCTGA	0.000367	0.000367	0.197	1	25	25	0	160	1	0.000367	0.000734	1	0.000367	0.000734
7	20181105_JASPAR2018_combined_matrices_23178_meme.txt	MA0106.2	TP53	RCATGYCCAGACATG	0.000611	0.000611	0.328	1	25	25	0	168	0.999	0.000611	0.00122	0.999	0.000611	0.00122
9	20181105_JASPAR2018_combined_matrices_23178_meme.txt	MA0103.2	ZEB1	VCWCACCTG	0.0016	0.0016	0.857	1	25	25	0	184	0.998	0.0016	0.00319	0.998	0.0016	0.00319
11	20181105_JASPAR2018_combined_matrices_23178_meme.txt	MA0103.3	ZEB1	SNCACCTGSVN	0.00265	0.00265	1.42	1	25	25	0	193	0.997	0.00265	0.0053	0.997	0.00265	0.0053
13	20181105_JASPAR2018_combined_matrices_23178_meme.txt	MA0871.1	TFEC	RTCACRTGAB	0.00366	0.00366	1.97	1	25	25	0	199	0.996	0.00366	0.00733	0.996	0.00366	0.00733
17	20181105_JASPAR2018_combined_matrices_23178_meme.txt	MA0625.1	NFATC3	WTTTTCCRYH	0.00647	0.00647	3.47	1	25	25	0	210	0.994	0.00647	0.0129	0.994	0.00647	0.0129
19	20181105_JASPAR2018_combined_matrices_23178_meme.txt	MA0526.1	USF2	RYCAYGTGACY	0.00663	0.00663	3.56	1	25	25	0	210.5	0.993	0.00663	0.0133	0.993	0.00663	0.0133
22	20181105_JASPAR2018_combined_matrices_23178_meme.txt	MA0106.3	TP53	RACATGYCCGGRCATGTY	0.00912	0.00912	4.9	1	25	25	0	217	0.991	0.00912	0.0182	0.991	0.00912	0.0182
23	20181105_JASPAR2018_combined_matrices_23178_meme.txt	MA0052.3	MEF2A	KCTAWAAATAGM	0.00934	0.00934	5.02	1	25	25	0	217.5	0.991	0.00934	0.0187	0.991	0.00934	0.0187
24	20181105_JASPAR2018_combined_matrices_23178_meme.txt	MA0088.2	ZNF143	TWCCCAYAATGCAYYG	0.00956	0.00956	5.14	1	25	25	0	218	0.99	0.00956	0.0191	0.99	0.00956	0.0191
25	20181105_JASPAR2018_combined_matrices_23178_meme.txt	MA1117.1	RELB	RDATTCCCCNN	0.0098	0.0098	5.26	1	25	25	0	218.5	0.99	0.0098	0.0196	0.99	0.0098	0.0196
31	20181105_JASPAR2018_combined_matrices_23178_meme.txt	MA0497.1	MEF2C	DDDCYAAAAATAGMW	0.0118	0.0118	6.35	1	25	25	0	222.5	0.988	0.0118	0.0236	0.988	0.0118	0.0236
32	20181105_JASPAR2018_combined_matrices_23178_meme.txt	MA0692.1	TFEB	RYCACGTGAC	0.0142	0.0142	7.63	1	25	25	0	226.5	0.986	0.0142	0.0284	0.986	0.0142	0.0284
33	20181105_JASPAR2018_combined_matrices_23178_meme.txt	MA0464.2	BHLHE40	VKCACGTGMC	0.0159	0.0159	8.54	1	25	25	0	229	0.984	0.0159	0.0318	0.984	0.0159	0.0318
35	20181105_JASPAR2018_combined_matrices_23178_meme.txt	MA1112.1	NR4A1	NAAAGGTCAN	0.0182	0.0182	9.75	1	25	25	0	232	0.982	0.0182	0.0363	0.982	0.0182	0.0363
36	20181105_JASPAR2018_combined_matrices_23178_meme.txt	MA0052.2	MEF2A	DKCTAAAAATAGMHH	0.0186	0.0186	9.96	1	25	25	0	232.5	0.981	0.0186	0.0371	0.981	0.0186	0.0371
38	20181105_JASPAR2018_combined_matrices_23178_meme.txt	MA0058.1	MAX	DAHCACGTGN	0.0186	0.0186	9.96	1	25	25	0	232.5	0.981	0.0186	0.0371	0.981	0.0186	0.0371
